# Supplementary material for: Fragmentation of Long Reads Enables Reliable Mitogenome Assembly From Whole‐Genome Amplification Data With Pervasive Palindromic Reads
Source: Mol Ecol Resour. 2026 Jun 14;26(5):e70165. doi: 10.1111/1755-0998.70165 (PMC13265396; doi:10.1111/1755-0998.70165)
Supplement: Supplementary file 1 — Supporting Information: S1. Code used in the manuscript analyses. [file MEN-26-e70165-s001.zip]

Archive with 20 entries (14 files):
- Acutuncus_mitogenomes-main/
- Acutuncus_mitogenomes-main/LICENSE
- Acutuncus_mitogenomes-main/NOVOplasty_config_material/
- Acutuncus_mitogenomes-main/NOVOplasty_config_material/Acu_ref__mecnuffi.fasta
- Acutuncus_mitogenomes-main/NOVOplasty_config_material/Acu_ref_giovanniniae.fasta
- Acutuncus_mitogenomes-main/NOVOplasty_config_material/config.txt
- Acutuncus_mitogenomes-main/README.md
- Acutuncus_mitogenomes-main/acutuncus_mitogenomes.yml
- Acutuncus_mitogenomes-main/databases/
- Acutuncus_mitogenomes-main/databases/tardigrada_anhydro_proteins.db.v01.fas
- Acutuncus_mitogenomes-main/scripts/
- Acutuncus_mitogenomes-main/scripts/001_assembly.bash
- Acutuncus_mitogenomes-main/scripts/002_blast.bash
- Acutuncus_mitogenomes-main/scripts/003_mitos.bash
- Acutuncus_mitogenomes-main/scripts/004_blast_results_analysis.R
- Acutuncus_mitogenomes-main/scripts/999_chopper.bash
- Acutuncus_mitogenomes-main/softwares/
- Acutuncus_mitogenomes-main/softwares/palindrome_detection/
- Acutuncus_mitogenomes-main/softwares/palindrome_detection/fastq_partition.and.chop.palindrome.pl
- Acutuncus_mitogenomes-main/softwares/palindrome_detection/pafIdentifyPalimdrom.pl
