# Supplementary material for: Fragmentation of Long Reads Enables Reliable Mitogenome Assembly From Whole‐Genome Amplification Data With Pervasive Palindromic Reads
Source: Mol Ecol Resour. 2026 Jun 14;26(5):e70165. doi: 10.1111/1755-0998.70165 (PMC13265396; doi:10.1111/1755-0998.70165)
Supplement: Supplementary file 1 — Supporting Information: S1. Code used in the manuscript analyses. [file MEN-26-e70165-s001.zip › Acutuncus_mitogenomes-main/NOVOplasty_config_material/Acu_ref_giovanniniae.fasta]

>MW306855_Acutuncus_giovanniniae_COI
ACAGTAGGCACATCTTTAAGAATGATTATTCGATCTGAATTAAGTCAACCTGGATCCTTATTTGGGGATG
AACAGCTATATAACGTTACTGTTACTAGCCATGCTTTTATTATAATTTTTTTCTTTGTGATACCTATCCT
AATTGGGGGTTTTGGTAATTGACTTATTCCACTTATAATTTCAGCCCCTGACATAGCATTTCCCCGTATG
AACAATCTAAGATTTTGAATACTACCACCATCATTTGTCTTAATCACCATAAGAACAATATCAGAACAGG
GAGCAGGAACAGGATGAACAGTCTACCCACCATTAGCTCACTATTTTGCACACTCAGGGCCTGCTGTAGA
CCTAACAATTTTTTCACTACATGTGGCCGGAGTTTCATCAATTTTGGGCGCAGTTAACTTTATCTCGACA
ATTATGAATATACGAGCACCATCAATTTCCTTAGAACAAATACCGCTATTCGTATGATCTGTACTTTTAA
CAGCAATCTTGCTCCTGCTAGCACTACCCGTGCTAGCAGGAGCAATCACAATATTATTACTTGACCGAAA
CTTTAACACATCATTTTTTGATCCTGCTGGGGGTGGAGATCCAATCTTA
