# Supplementary material for: Fragmentation of Long Reads Enables Reliable Mitogenome Assembly From Whole‐Genome Amplification Data With Pervasive Palindromic Reads
Source: Mol Ecol Resour. 2026 Jun 14;26(5):e70165. doi: 10.1111/1755-0998.70165 (PMC13265396; doi:10.1111/1755-0998.70165)
Supplement: Supplementary file 1 — Supporting Information: S1. Code used in the manuscript analyses. [file MEN-26-e70165-s001.zip › Acutuncus_mitogenomes-main/NOVOplasty_config_material/config.txt]

Project:
-----------------------
Project name          = Acu
Type                  = mito
Genome Range          = 14000-15000
K-mer                 = 33
Max memory            =
Extended log          = 0
Save assembled reads  = no
Seed Input            = ./Acu_ref_giovanniniae.fasta
Extend seed directly  = no
Reference sequence    =
Variance detection    = 
Chloroplast sequence  = 

Dataset 1:
-----------------------
Read Length           = 150
Insert size           =
Platform              = illumina
Single/Paired         = SE
Combined reads        = ./illuminalike.fastq
Forward reads         =
Reverse reads         = 
Store Hash            =

Heteroplasmy:
-----------------------
MAF                   = 
HP exclude list       = 
PCR-free              = 

Optional:
-----------------------
Insert size auto      =
Use Quality Scores    = yes
Reduce ambigious N's  = yes
Output path           = ./output_mito/
