# Supplementary material for: Fragmentation of Long Reads Enables Reliable Mitogenome Assembly From Whole‐Genome Amplification Data With Pervasive Palindromic Reads
Source: Mol Ecol Resour. 2026 Jun 14;26(5):e70165. doi: 10.1111/1755-0998.70165 (PMC13265396; doi:10.1111/1755-0998.70165)
Supplement: Supplementary file 1 — Supporting Information: S1. Code used in the manuscript analyses. [file MEN-26-e70165-s001.zip › Acutuncus_mitogenomes-main/acutuncus_mitogenomes.yml]

name: acutuncus_mitogenomes
channels:
  - conda
  - conda-forge
  - base
  - bioconda
dependencies:
 - diamond
 - seqkit
 - seqtk
 - novoplasty
 - flye
 - minimap2
 - porechop_abi
 - blast
 - mitos>=2
 - r-base
 - r-tidyverse
 - r-purrr
 - r-ggplot2
 - r-ggridges
 - r-gggenes
 - r-writexl
