# Supplementary material for: Fragmentation of Long Reads Enables Reliable Mitogenome Assembly From Whole‐Genome Amplification Data With Pervasive Palindromic Reads
Source: Mol Ecol Resour. 2026 Jun 14;26(5):e70165. doi: 10.1111/1755-0998.70165 (PMC13265396; doi:10.1111/1755-0998.70165)
Supplement: Supplementary file 1 — Supporting Information: S1. Code used in the manuscript analyses. [file MEN-26-e70165-s001.zip › Acutuncus_mitogenomes-main/databases/tardigrada_anhydro_proteins.db.v01.fas]

>Dsup_BAV59442.1_damage_suppressor_[Ramazzottius_varieornatus]
MASTHQSSTEPSSTGKSEETKKDASQGSGQDSKNVTVTKGTGSSATSAAIVKTGGSQGKDSSTTAGSSSTQGQKFSTTPTDPKTFSSDQKEKSKSPAKEVPSGGDSKSQGDTKSQSDAKSSGQSQGQSKDSGKSSSDSSKSHSVIGAVKDVVAGAKDVAGKAVEDAPSIMHTAVDAVKNAATTVKDVASSAASTVAEKVVDAYHSVVGDKTDDKKEGEHSGDKKDDSKAGSGSGQGGDNKKSEGETSGQAESSSGNEGAAPAKGRGRGRPPAAAKGVAKGAAKGAAASKGAKSGAESSKGGEQSSGDIEMADASSKGGSDQRDSAATVGEGGASGSEGGAKKGRGRGAGKKADAGDTSAEPPRRSSRLTSSGTGAGSAPAAAKGGAKRAASSSSTPSNAKKQATGGAGKAAATKATAAKSAASKAPQNGAGAKKKGGKAGGRKRK
>SAHS_GAU89865_1_SAHS4_Ramazzottius_varieornatus
MSPALVRVILCGLVVTIAARPHDESKAQWTGKPWLGKWESIDGTPENWEAFVKAANIPPKDQALYNGKQKTLLKYWKEAGEDHYHVQTSFPGTEHKMETSFKMGQEGTLSHDGVDLKYVCTEDGEQLITKINIPSKNQETIVTYTATGDDLEQTFTSNGVTGKRWYKKIHA
>SAHS_GAU89929_1_SAHS6_Ramazzottius_varieornatus
MSSALVAAILCGLAVIIAARPHDESKAQWTGKPWLGKWESTDKTPENWEAFVKAANIEPKYQSLYSGKQKAIITIYKEGDSHYHAQMTFPGTDHKKEWDFKIGQEGTYSMDGTEVKYVYTENGDQLDSKLNIPSKNTEMTHTYKVTGDELEHIFTSNGATGKKWYKKVNNAV
>SAHS_GAU89928_1_SAHS5_Ramazzottius_varieornatus
MASVILFFLLVGVAFCGVIHNERTAQFEGKVWLGKWESTDRRFNYEAFATVLGHGHPGARDPHHKNFIKFWKEDDHFHLKVTVPEISYKMELEFTMGLQSKSTFNGTSFTYTFSEDGDILKSENFIPSRNLTIFDTYRVNGTEMEVHSKVGDIESTRWYKKDIQP
>SAHS_GAU89932_1_SAHS7_Ramazzottius_varieornatus
MASKQIQDADITRGEEGAEWTGKPWLGKWCSIPEKDHNLEAYLAAMGVDMSHPNMKKDQPVTLHTFKKGDEYHHKIVVKEAGYINDVIFRLGQETPGSYNGQQFTVNYEEQGGALVGTIKYPAHNKVIHNTYKMDGQNLTKTSECEGVVHKRWYNKQQN
>SAHS_GAU91532_1_SAHS13_Ramazzottius_varieornatus
MGRYGEEKLQPWLGVWESTDRSENFRDFIKSLGVSAEKHGKLSRTFLTYRREGDDYYAETFVPGITFTQSLPFHFGQEGSGKRFGTSMKYTFREKGPEMHCEVELPELNQKFNEWCKVEDGELVKVFEGDCVTAKRWYTRTSGLPSS
>SAHS_GAU88955_1_SAHS3_Ramazzottius_varieornatus
MNTFAAILVMGFAAVAVAHVPLGKYETTGRMENTEAFSVASGTPHVNDTIYNEFTQNGDEYVHKFSVPSANYHQELPFKLGEQRTGQYRGKDFTYKYYMDEGHLKAHFDGNNKHIKHSYKTEGDGYIKEYKTGNVMAKVWYKKSQQ
>SAHS_GAU89939_1_SAHS8_Ramazzottius_varieornatus
MKCILALALFAGVAVVWAGDDAAHEEGVDWTSKPWLGKWESIPEKDENLVEFLKKLNVPMDHSKMNATVKVHLNHYKKGDDYHHKIIVKEAEYKNDVVFKLGQESAGSYNGSSFTVKYEDKDGALVGTIHYTGTKEQSLDKTINNEYKVEGNQLVKTSTLEGVTHKRYYNKRN
>SAHS_GAU90160_1_SAHS12_Ramazzottius_varieornatus
MNHPNMKKDQPVTLQTFKKGDKYHHKIVVEEAGYINDVIFRLGRETPGSYNGQQITVNYEEQGGALVGTVKYPAHNKVIHNTYEMDGQNLAKTSECEGVVHKRWYNKQQN
>SAHS_GAU89947_1_SAHS11_Ramazzottius_varieornatus
MRRFLRNLLIFASAAVCLAEHDPGHEEGAEWTGKPWLGKWVSVPEKDVNVLNFITEIGVAASHPELPPIVTVLVNHYKKGDEYHQRLRVKEVADLDDHDIVYKLGQETKNVFNGTTFSVKYDEKDDALVGQVMLPSNNATYKNEFKVEGDFLVKTSDAHGIVHKRYYKRRN
>SAHS_GAU89946_1_SAHS10_Ramazzottius_varieornatus
MGMRSADIPLSHPHLKHNNRVWVNTYKKGDEYHHKIIIKEAGYTNDVVFKLGQESAGSHNGSSFSLKYEDKDGALVGTVHRTGTKEQPLDKTINNVFKLEGDHLVMTSTIDGVTMKRYYKTRT
>SAHS_GAU89941_1_SAHS9_Ramazzottius_varieornatus
MSHPEVNLNSTVLVNHLKKGDEYHHKIIIKEYYTNHVVYKLGEQSPGSYDGLSYSVKYGEKDGALVGTAHYTGTKDQRLNITMHNVYKLEGDRLLKSSTIDGVTLNCHHKRRI
>CAHS_J7M799_1_Ramazzottius_CAHS1
MPYEKHVEQTVVEKTEQPGHSSTHHAPAQRTVAREQEEVVHKEFTHTDIRVPHIDAPPPIIAASAVGLAEEIVSHGFQASAARISGASTEVDMRPSPKLAEEARRDAERYQKEHEMINRQAEATLQKKAEEYRHQTEAEAEKIRRELEKQHERDIQFRKDLIDQTIEKQKREVDLEAKMAKRELDREAQLAKEALERSRMATNVEVTLDTAAGHTVSGGTTVSSVDKVETVRERKHH
>CAHS_J7MDG6_1_Ramazzottius_CAHS2
MSRDQGSTEYDANQRQEQHQEQHNTSYTHTDVRTNIPNIPAPFISTGVSGLGQQLVGEGFTASAARISGQSSETHVQMTPEMEAEARKDRERYERELQAINERHQRDIEGKTEAYRKQAEQEAERLRKELEKQHQRDIEFRKSLVQGTIENQKRQVELEAQLAKRELDREARLATQALDQSKMATDVQVNFDSAVGHTVSGATTVSQSEKVTQSKH
>CAHS_GAU91761_1_CAHS8_Ramazzottius_varieornatus
MSQRASEHSSSSHQSSGQSGQSSQHVQEQNTSYTHTDVRTNVPNVPPPVISTSAAGLSEQMVGQGFTASAARVSGQSTEAHVQMTPEMEAEARKDRERYERELEAINQRHQKDIEGKTEAYRKQAEAEAERLRRELEKQHQRDVEFRKSLVQGTIDNQKKQVELEAMMAKRELDREAKLAQDALEKSKMATDAQVTFESAVGHTISGSTTVSQSEKVSQSKK
>CAHS_J7M3T1_1_Ramazzottius_CAHS3
GPTIGGAQRTVPVPPGSHSEVHEEREVIKHGTKTESETHVVTVPVTTFGSTNMESVRTGFTVTQDKNLTVAAPNIAAPIHSNLDLNLGGGARAEITAGTTVDLSKIQRKDLGPEEYARYKAKVEQLARQDEQDAGMRAAQYREEVERDAELIRQILERQHIRDLEFRKEMVENQVNRQEREIQLEAEYAMRALELERNAAKEALESAKAQTNVNVKVESAIGTTVSKGAIQTSADKSSTTKTGPTTVTQIKHTEQHTERR
>CAHS_GAV06915_1_CAHS14_Ramazzottius_varieornatus
GPRLGGLQRTVIVPPGPHSQIHEQTDIIRHKTATQSETHMIQVPVTTFGSTNMESVRTGYTVTEDKPLTIAAPVLAQPIHTRLDVQLGGGASAEIHAGTTVDLSAIQGQDLGPEEYARYRAKVEALAREDEREAGLRAAEYRTEVERDAETIRQILERQHIRDLEFRREMIEHQVDRQEREIQLEAEYAMRALEMERQAARKALETAKAQTHVDVRVDTAIGTTISKGAISTSAEKKSTSQVGPTTVTSTKTVTERSSTASRI
>CAHS_GAV02176_1_CAHS11_Ramazzottius_varieornatus
GGPTIGGLQRTVTVPTGAHSTIREQTDVIKHHTSGGATQSETHVISVPVTSFESSNMESVRTGYTYTEDKALTVAAPQLAQPIHTTLDLQLGGGASAEIHAGTTVDLTQMQRKDLGPEEYARYKAKVEALAAKDERDAGKRAAMYREEVERDAELIRQILERQHIRDLEFRKEMIEHQVNRQEREIQLEAEYAMRALELERKAAREALEEAKAQTAVDVKFDTAIGVTISKGSISTSAEKHSSSHTGGATSTTTTTEQQRTTRI
>CAHS_GAV06916_1_CAHS15_Ramazzottius_varieornatus
GGPSIGGVQRTVVVPTGAHAQIHQETEVIRHGHATPSETHVIQVPVTTFGHTDMESVRTGFTVTEDKPLTIAAPSLAAPIRNHLDVNLGGGAHAEIHAATTVDLSAVQRSDMGPEEYARYKAKVEALARRDERETGLMAAEYRNEVERDAELIRQILERQHIRDLEFRKEMIEKQVNRQEEEIQLETEYALRALELERQAAREALETAKAQTHVDVRVDTAVGTTISRGDIDTHAERHTRQRVEPVVETTTTVQKQYSSTHV
>CAHS_GAU88113_1_CAHS4_Ramazzottius_varieornatus
MSTQQQNVQWEQNQYSTGTNGQPQDGQVHEANKEQHTSYVHTEVRMPQLPTPVFMSSSEGLAKELVGEGFHASISRISAGVQNMEIYDSPQLQAEAQRDYEAKMAEQEHLTKIFEKEIARRTELYRKEQEAESEKIRKELEKQHHRDVEFRKELVEAAIEQQKRQLDLESRYAKKELDRQRQMARQALEHSKFDQKIEVTLDSAAGQTHSHGETHSESEKVSRK
>CAHS_GAV09045_1_CAHS16_Ramazzottius_varieornatus
MADYQQQNVYVSENNNSGYQQDGQQNEQSKKEVEHSSFTHTDVKVNLPHIPAPFISTSAGLAQELVGEGFQASVSRITGASNELHVEETEQQSEEVRRDNIAKQHEIEQLNKQFERELERKTELYRKQQEVETERIRKELEKQHLRDVEFRKELVEQTIEQQKKMIDLEARYAKKELERERQKARQTLERAKFHTDIQVNMDASAGNTQSSSSTVSQSEKVTQSYKQN
>CAHS_GAU88387_1_CAHS6_Ramazzottius_varieornatus
MEQQHFEKTVITQQQGGDSSAAHHASSAHHTEQQTQSSSYTHTEVSAPVITAPPPIISTGAAGLADQIVGQGFSASAARISGASVDVAVAETPEMRQKSAEDQARYQREQEAIARAHEKDLEKKTEHYRKEAEAEAERIRKALEQQHARDVEFRKEVVESAIDKQKREVDLEAKYAKKELEHERELAMNALEQSKLQTNVQVQMETAAGTTVTGGTTVSQHTEVTHEEHKEKKSLTDKIKSLF
>CAHS_GAV04192_1_CAHS13_Ramazzottius_varieornatus
MSHHVGDHHDYKEYTHTEMKAPVIQSMSPVIASGVSGLAEELVSHGGTTSTARVSASAVPIVHDTPELRQKSAEDNARYQREQETIARQHEKDLEKKTEAYRKEAEAEAEKIRKQLEAQHARDVEFRKEIVETAIDRQKREIELEAKYAKKELEHERQLALKALEQSKLATNVRVQMDTSAGSTFSSGVSTHVVTNNK
>CAHS_GAV02446_1_CAHS12_Ramazzottius_varieornatus
MSHTHEQKFERVEERKVDDKKGLQEVRVGVDTGHGDPALNFTPTDATLVRTGGVGGTTASSHSSHMSSSTGGAVTGASQYSSTMHQEGGHMTTEASKNTSYTHTEVRAPVIDTAPPIISTGASGMAEQIVGQGFTASAARITGSSADVNIVETAEAREKRMRDEEKYAREQEAINRHADKDLEKKTEAYRKEAEHEAEKIRKALEKQHERDIEFRKEVVGSTIEKQKAEIELEAKRAKAALEHERQLANDALERSKMHTDVQVTMDTAAGHTVSGGTTMSSSEQHSSSHSSSRTGGL
>CAHS_GAV01369_1_CAHS10_Ramazzottius_varieornatus
MPLHHDTTLSHMEQDRSKTSSYTHSEATAPLIHPTPPIIATGTEGMAQDIVGHGFAASATRVTSQTATGIVHETPQTLEQAHAYQQKHDKEQEDIRGQAEKELEKKTEKYRKEAEEQAEKIRKELEKQHHRDIEFRKEVVESAIDRQKREVELAADYAKKRLEHEKALAMDALEQSKLRTDIQVNMNTATGSTSTGATVRSEHTEFHTTPGDTVGSLMRQY
>CAHS_GAU90929_1_CAHS7_Ramazzottius_varieornatus
MPVLPMSEEMSESVTTYNAGDHNGHKPVMAAAAHASSNVKQQQQQQQQAAPAQPQVTAATHKDLIGHRAQTYSSINPPAIHLSPVLVSPGTMGPADEIVGHGLVASAACVSATATPFVFETAEQAEKSLKDREDYLREQEKISLEHEKKLEKLTDSYRKSTEEEAERIRKELEKQHERDVAFRKDVLNSTIDRQQKEVDLQVKYAKKQLEHEREMAIHALEEAKAQAEVHVQMDTAAGTTFSDVNSSASETPQIKEKKSLGSKLKSLL
>MAHS_A0A1D1V3Z0_2_RecName_Full_Mitochondrial_abundant_heat_soluble_protein_Short_MAHS_Flags_Precursor
MSRYLLRDVQAVLRGVRKVAESSLKLETEKVSLRLGDFRSQPSLRSVPASLTSRSQAFSLQEIAARAGVVLRGVQQQFRNVTGVNAAPVVAFDNGSVLYSERIHSQSSQKQAPTTVPTGSVSNSPQPEGKANEAAERAKQFMNPPVAPMDPVDKNEFVAMPEMGRSNGNGENKQAADFMKNQGDTDMDSQYAPDSSKNTKSVPTKEIVAEDGSMSIEDIKKATQVTPGVAVKNEGV
>MRE_GAV01178_1_MRE11C_Ramazzottius_varieornatus
QQCASLLRSYCMGDGQVKFQLVSEPEVNFAHVEPQFRRINTEDPDLNINLPVYSIHGNHDDPSGLKYLSELDLLHTYGLINYFGKANDIENIDIYPLLFTKGTTKLALYGLGSIRDERLHRAYLNNRVQMKRPSEATDEWFNLFVLHQNRPAHRGSHNYIPESFLDSFLDLVVWGHEHDPIPEPEHNKERGFEVLQPGSSVATSMSDGEGKQKFCYVVKVCGRRYRVEPIALRTVRPFVIEEIDLKQAGFTKTEANTDTIRLEVETFLAGRMERIIRRVEETKGPHQPKQPLVRLRVDFGDIEPLNPILFGQKFFGRVANPKDIILPLKRKAEKAQMNGHGGVSNGVSKEIKPLIELDTATIEDVLVKYFDDKSDSGLMVFNSKFLTEALRKFVNNEDREAILDAYEYQKAQALQYLSLAEMSGDPGEELLNSLRTFRSENEKYMSDFVNDFEDWRSKGAGKKKGAAASRAAPKAAAPI
>MRE_GAV03725_1_MRE11A_Ramazzottius_varieornatus
MGDGQVKFQLVSEPEVNFAHVEPQFRRINTEDPDLNINLPVYSIHSNHDDPSGLKYLSELDLLHTYGLINYFGKANDIENIDIYPLLFTKGTTKLALYGLGSIRDERLHRAYLNNRVQMKRPSEATDEWFNLFVLHQNRPAHRGSHNYIPESFLDSFLDLVVWGHEHDPIPEPEHNKERGFEVLQPGSSVATSMSDGEGKQKFCYVVKVCGRRYLVEPIALRTVRPFVIEEIDLKQAGFTKTEANTDTIRLEVETFLAGRMERIIRRVEETKGPNQPKQPLVRLRVDFGDIEPLNPILFGQKFFGRVANPKDIILPLKRKAEKAQMNGHGGVSNGVSKEIKPLIELDTATIEDVLVKYFDDKSDSGLMVFNSKFLTEALRKFVNNEDREAILDAYEYQKAMFHS
>MRE_GAV03719_1_MRE11B_Ramazzottius_varieornatus
ILRTAKEKQVDFVLLGGDLFHENKPSRSTAQQCASLLRSYCMGDGQVKFQLVSEPEVNFAHVEPQFRRINTEDPDLNINLPVYSIHGNHDDPSGLKYLSELDLLHTYGLINYFGKASDIENIDIYPLLFTKGTTKLALYGLGSIRDERLHRAYLNNRVQMKRPSEATDEWFNLFVLHQNRPAHRGSHNYIPESFLDSFLDLVVWGHEHDPIPEPEHNKERGFEVLQPGSSVATSMSDGEGKQKFCYVVKVCGRRYLVEPIALRTVRPFVIEEIDLKQAGFTKTEANTDTIRLEVETFLAGRMERIIRRVEETKGPHQPKQPLVRLRVDFGDIEPLNPILFGQKFFGRVANPKDIILPLKRKAEKAQMNGHGGVSNGVSKEIKPLIELDTATIEDVLVKYFDDKSDSGLMVFNSKFLTEALRKFVNNEDREAILDAYEYQKAQALQYLSLAEMSGDPGEELLNSLRTFRSENEKYMSDFVNDFEDWRSKGAGKKKGAAASRAAPEAAAPIIQIDESDEEMPPANGTANGRGRGVATTRARG
>MRE_GAV09878_1_MRE11D_Ramazzottius_varieornatus
MLVDTHRAGFRIPDTIRLEVETFLAGRMERIIRRVEETKGPHQPKQPLVRLRVDFGDIEPLNPILFGQKFFGRVANPKDIILPLKRKAENAHTNGHGGVSNGVSKEIKPLIELDTATIEDVLVKYFDDKSDSGLMVFNSKFLTEALRKFVNNEDREAILDAYEYQKAQALQYLSLAEMSGDPGEELLNSLRTFRSENEKYMSDFVNDFEDWRSKGAGKKKGAAASRAAPKAAAPIIQVDESDEEMPPANGTANGRGRGAATTRARG
>CAHS_sp_P0CU46_1_CAHS2_HYPDU
MSQQYEKKVERTEVVYGGDRRVEGSASASAEKTTNYTHTEIRAPMVNPLPPIISTGAAGLAQEIVGEGFTASATRISGAAATTQVLESQASREQAFKDQEKYSREQAAIARAHDKDLEKKTEEYRKTAEAEAEKIRKELEKQHARDVEFRKDLVESAIDRQKREVDLEAKYAKKELEHERELAMNALEQSKMATNVQVQMDTAAGTTVSGGTTVSEHTEVHDGKEKKSLGEKIKSLF
>CAHS_BV898_02951_p01_hypsibius_dujardini_nhd315_core_32_85_1_protein
GSASASAEKTTNYTHTEIRAPMVNPLPPIISTGAAGLAQEIVGEGFTASATRISGAAATTQVLESQASREQAFKDQEKYSREQASIARAHDKDLEKKTEEYRKTAEAEAEKIRKELEKQHARDVEFRKDLVESAIDRQKREVDLEAKYAKKELEHERELAMNALEQSKMATNVQVQMD
>CAHS_BV898_05814_p01_hypsibius_dujardini_nhd315_core_32_85_1_protein
GNVVKEAEKTTSYTHTEAHAPLITPSQPFIVTGAAGLAQEIVGEGFTASASRISGGAVNTKVIETAEMRQKELREQEQFAREQAAIIQHHDKDLARKTEKYQKEAEAEAEKIRKELEKQHARDVEFRKDLVETAIDRQKQEIDLEAKKAKADLERERQMAKEALDNSKMQTNIEVQMN
>CAHS_BV898_07587_p01_hypsibius_dujardini_nhd315_core_32_85_1_protein
MSNYQQESSYQYSDRSNNGQQQEQQEKKEVEHSSYTHTDVKVNMPNLIAPFISSSAGLAQELVGEGFQASVSRITGASGELTVIDTEAETEEARRDMEAKAREQELLSRQFEKELERKTEAYRKQQEVETEKIRKELEKQHLRDVEFRKELMEQTIENQKRQIDLEARYAKKELERERNKVKRVLERSKFHTDIQVNMEAAAGSTHSGSSSVAVSESEKFQTNN
>CAHS_P0CU44_1_Hypsi_CAHS_77611
MSNYQQESSYQYSDRSNNGQQQEQQEKKEVEHSSYTHTDVKVNMPNLIAPFISSSAGLAQELVGEGFQASVSRITGASGELTVIDTEAETEEARRDLEAKAREQELLSRQFEKELERKTEAYRKQQEVETEKIRKELEKQHLRDVEFRKELMEQTIENQKRQIDLEARYAKKELERERNKVKRVLERSKFHTDIQVNMEAAAGSTHSGSSSVAVSESEKFQTNN
>CAHS_P0CU43_1_Hypsi_CAHS_77580
MSNYQQESSYQYSDRSNNGQQQEQQEKKEVEHSSYTHTDVKVNMPNLIAPFISSSAGLAQELVGEGFQASVSRITGASGELTVIDTEAETEEARRDMEAKAREQELLSRQFEKELERKTEAYRKQQEVETEKIRKELEKQHLRDVEFRKELMEQTIENQKRQIDLEARYAKKELERERNKVKRVLERSKFHTDIQVNMEAAAGSTHSGSSSVAVSESEKFQTNN
>CAHS_BV898_04448_p01_hypsibius_dujardini_nhd315_core_32_85_1_protein
TSYTHTEIKAPLHVTSPILISSAEGLAQEIVGEGFTASAARVAGTATQEYVHETVETSRQAALDRQRRDREMEAVARRSEEEVAKKTEAYRKTAEAEAEKIRRELEKQHARDVEFRKDLVESAIDRQKREVDLEAKYAKTELEHERKLALEALERSKLESNIEVNFD
>CAHS_BV898_04447_p01_hypsibius_dujardini_nhd315_core_32_85_1_protein
QRRDREMEAVARRSEEEVAKKTEAYRKTAEAEAEKIRRELEKQHARDVEFRKDLVESAIDRQKREVDLEAKYAKTELEHERKLALEPWNRSKLESNIEVNFD
>CAHS_P0CU47_1_Hypsibius_CAHS
QGLGAQRTVPIQPHQQREDHEVITHESHARAPETTVVTIPTTRFESAQLESRRDGRTYTEDKELTIPAPVVAPQIHAHQQVNMSGGTSATIHATTDLHLASEAQINDMGPEEYERYRAKVEALARIHEDETSRKAAAYRNAVEADAELIRQTLERQHMRDIEFRKDLVESSVDRQQQEIRLEAEYAMRALEQERVNARAALDQAMASTNIDVNIDSAIGTTHSQGRVTTTSESRTSQARGPATAAVI
>CAHS_BV898_04449_p01_hypsibius_dujardini_nhd315_core_32_85_1_protein
MQQNNENFERVVERSEVRQECQQPCREEESRQEEHNSSYLHTEVRAPVPNIPPPMMSGSAGLGQALVGEGFQASAARISGGSQEMNIQPSEKLLQEAAMDKERYAREQEAIQNRLQSETERKTEAYRKTAEAEAERIRKELEKQHERDIEFRKDLVQGTIDSQKKQVELGAIMAKRELDREAKLARDALEQSKMATNVEVNFDSAAGHTVSGGQTVSQSTKVTREKK
>CAHS_P0CU50_1_CAHS8_HYPDU
MSGRNVESHMERNEKVVVNNSGHADVKKQQQQVEHTEFTHTEVKAPLIHPAPPIISTGAAGLAEEIVGQGFTASAARISGGTAEVHLQPSAAMTEEARRDQERYRQEQESIAKQQEREMEKKTEAYRKTAEAEAEKIRKELEKQHARDVEFRKDLIESTIDRQKREVDLEAKMAKRELDREGQLAKEALERSRLATNVEVNFDSAAGHTVSGGTTVSTSDKMEIKRN
>CAHS_BV898_10309_p01_hypsibius_dujardini_nhd315_core_32_85_1_protein
MSGRNVESHMERNEKVVVNNSGHADVKKQQQQVEHTEFTHTEVKAPLIHPAPPIISTGAAGLAEEIVGQGFTASAARISGGTAEIHLQPSAAMTEEARRDQERYRQEQESIAKQQEREMEKKTEAYRKTAEAEAEKIRKELEKQHARDVEFRKDLIESTIDRQKREVDLEAKMAKRELDREGQLAKEALERSRLATNVEVNFDSAAGHTVSGGTTVSTSDKMEIKRN
>CAHS_BV898_04552_p01_hypsibius_dujardini_nhd315_core_32_85_1_protein
MSGRNVESHMERNEKVVVNNSGHADVKKHQQQVEHTEFTHTEVKAPLIHPAPPIISTGAAGLAEEIVGQGFTASAARISGAFGRNGRKEARRDQERYRQEQESIAKQQEREMEKKTEAYRKTAEAEAEKIRKELEKQHARDVEFRKDLIESTIDRQKREVDLEAKMAKRELDREGQW
>CAHS_P0CU48_1_Hypsi_CAHS_94205
MSGRNVESHMERNEKVVVNNSGHADVKKQQQQVEHTEFTHTEVKAPLIHPAPPIISTGAAGLAEEIVGQGFTASAARISGGTAEVHLQPSAAMTEEARRDQERYRQEQESIAKQQEREMEKKTEAYRKTAEAEAEKIRKELEKQHARDVEFRKDLIESTIDRQKREVDLEAKMAKRELDREGQLAKEALERSRLATNVEVNFDSAAGHTVSGGTTVSTSDKMEIKRN
>CAHS_P0CU45_1_Hypsi_CAHS_94205
MSGRNVESHMERNEKVVVNNSGHADVKKQQQQVEHTEFTHTEVKAPLIHPAPPIISTGAAGLAEEIVGQGFTASAARISGGTAEVHLQPSAAMTEEARRDQERYRQEQESIAKQQEREMEKKTEAYRKTAEAEAEKIRKELEKQHARDVEFRKDLIESTIDRQKREVDLEAKMAKRELDREGQLAKEALERSRLATNVEVNFDSAAGHTVSGGTTISSSDKMEIKRN
>SAHS_OQ067580_Hypsibius_exemplaris_SAHS_1
MDLFVVAALVATVAAQVPPYTLSKQSNVKKLNETADQSVQEKPWLGTWVSTDRIENWDAFVKALGSDFPSDFKEKHLKSMTIKFSKLSDVDDKYRHELTVLPEETGFNGVVEFKLGGEEVKFTKDGVDKFFKYNEDSDGKLNMEIRVPGKNKIIHSVFQVVGDQLEKVGYTLFDSGYRYVVQSR
>SAHS_OQ067581_Hypsibius_exemplaris_SAHS_2
MPLPTNTKPWLGTWTSTDRTENWEAFVKALGPNIPTHFVGKHHKSIHKFTKPNGDAADNKFRHEVMVLPEDIGFKRVLEFKMGEEVKFTKDGIDMLFKYTEDSEGTLKVEIRVPAKNKVIHDIFRVTGDNEIEKVLC
>SAHS_OQ067582_Hypsibius_exemplaris_SAHS_3
MKTESHLVVLSLYFHYDDSRPAQNVTQNIAFQMGITAELNRGPNRMVMRYTEDDGKLIGDGEIPAKNQHIHLVFEAHGDQLIKVKHVNRHKFVVLFAKLSKTVGCFADVQRGGCCGEKILPQVYQK
>SAHS_OQ067583_Hypsibius_exemplaris_SAHS_4
MAATTLILFGKSAMNNVTRNKTKKRLHCICRHLGTLLMSVAADRHRSHVVDALTKDKTSFLEKPWLGTWVSTDRAENWEAFAEALGSDIHSHFVSKHVQSIHKFTKLSDVDKFRHELIILPENTGFKRVLEFKLGEEVKFVKDGVDMFFKYIEDSEGKLKVEIRVPAKNKVIHDVYCVVGDQLEKVG
>SAHS_OQ067584_Hypsibius_exemplaris_SAHS_5
MDLYIVAALVVTIAAQVPLYTLSKQSNVKKLNETADQSVQEKPWLGTWVSTDRIENWDAFVKAIGSDFPSNFKEKHLKSMTIKFSKLSDVDDKYRHELIVLPEETRFSGVVEFKLGGEEVKYTKDGMDRFLKYNEDSDGKLNMEIRVPGKNKVIHSVFRVVGDQLEKVRYTLFDSGYRYVVQSRMER
>SAHS_OQ067585_Hypsibius_exemplaris_SAHS_6
MPLPTNTKPWLGTWTSTDRTENWEAFVKALGPNIPTHFVGKHHKSIHKFTKPNGDAADSKFRHEVMILPEDTGFKRILEFKMGEEVKFTKDGIDMLFKYTEDSEGTLTVEIRVPAKNKVIHDIFRVTGDSEIEKVLYRQGTIFRGEAQIPFKKYFRKH
>SAHS_P0CU41_1_Secretory_abundant_heat_soluble_protein_64681_Short_SAHS_63681
MSRTIVALILLGLAALAAADHHEGHGAEKEWAGKAWLGKWVSTDRSENWDAFVEALGLPLAAYGGNHKTVHKLWKEGDHYHHQIIIADKSYKQDIQFKLGEEGRTAHNGTEVTFKYTEVGDNLQNEVKIPSKNKTISDSYVVKGDELEKTYKINDVVAKRWYKKHAHEPSTA
>SAHS_P0CU40_1_RecName_Full_Secretory_abundant_heat_soluble_protein_53582_Short_SAHS_53582
MARLFVAVALFGVVAFAAAEKEWTGKTWLGSWASTDRAENWEAFVDALGLPSDQYPREVQRTIHTIYKQGDKYHHEVSIPSKNFKKAIEYTLGTETDVQHGPHTIKLKYTEDGEKLVADVQIPSKNKQIHDIYEVQGDTLTKTYKVGDVVAKRWFTREANPTA
>SAHS_OWA51792_1_hypothetical_protein_BV898_16258_Hypsibius_dujardini
MSRVLVALALFGVVALAAASGDAQKEWTGKSWLGKWQSLPTDKSENWEAFVNALAIPEQYTRDLQKTVHTFYKQGDHYHHIFAIPDKNFEKNIEFNLGAESSAKHGEHEVKIKYAEDGDKLVADVRIAAKNKHIHDVYEVQGEELVKTYKVGDVVAKRWFKKIAQ
>SAHS_P0CU39_1_RecName_Full_Secretory_abundant_heat_soluble_protein_33020_Short_SAHS_33020
MARFLVALALFGVVAMTAASGDAPKEWSGKPWLGKFVAEVSDKSENWEAFVDALGLPDQYPRAQLKTIHSFYKQGEHYHHILSLPDKNINKDIEFTLGQEVEIKHGEHSLKIKYFEDGNKLVADVSIPAKGKSIHDVYDVQGDQLIKSYKVGDVVAKKWFKKVANPAA
>SAHS_P0CU42_1_RecName_Full_Secretory_abundant_heat_soluble_protein_68234_Short_SAHS_68234
MARFLVALALFGVVAMTAATGDAPKEWSGKPWLGKFVAEVTDKSENWEAFVDALGLPEQFGRAPVKTIQKIYKQGDHYHHIFALPDKNFEKDIEFTLGQEVEIKQGEHIAKTKYSEDGEKLVADVSIPTKGKTIRSEYEVQGDQLIKTYKTGDIVAKKWFKKVANPTEAPAQAA
>SAHS_OQV25556_1_hypothetical_protein_BV898_00494_Hypsibius_dujardini
MAAIDPTPATVLSVQQENCRPWLGMWVSAGKKENWPAVMEALGLPEMYSEKNTFVLKLWCDGEDFHYDAGILEAKFKHSVTFKLGTPTELNHGNKIVITYTEEDGKLIADGVIAAKNLILHNVFAAQGDVLIKTYRVGNVVAKSWYRRLSSTADSNILSFL
>SAHS_OWA51791_1_hypothetical_protein_BV898_16257_Hypsibius_dujardini
MARLSLIVLMGVVAVASASQPWLGSWTTTDKAPENWDQVVAALGLPAAYGGNPKSTLSITREGETYTSKLEVPSNNFSSTWTFKIGEEGTKVEPKFENTEVKYTFTEEGEKLLVTVKIPARGKEVTEVYEVTGDELVKTYKIDGIVAKRYLKRQAV
>SAHS_OWA51790_1_hypothetical_protein_BV898_16256_Hypsibius_dujardini
MARLSLIVLMGVVAVASASQPWLGSWTTTDKAPENWDQVVTALSLPAAYGGNPKSTLSITREGETYTNKLEVPSNNFSSTYSFKIGEEGTKVEPKFENTEIKYTFTEEGEKLLVTVKIPARGKEVTEVYEVTGDELVKTYKIDGIVAKRYLKRQAV
>SAHS_OQV24729_1_hypothetical_protein_BV898_01322_Hypsibius_dujardini
MSRILLVLALFVMVSVTSAAQPWLGVWTNSEKAPENWDQFVAALGLPLEQFSGNPKATITITRDDGDNYKVLLDVPAINFTSTWNLRLGEEMVMDEFGSGMRYNFTEDGDKLQAHVKISAIGKQYNENYEVVGQELIITYKMDGIVAKRFLKRDQSS
>SAHS_OWA51789_1_hypothetical_protein_BV898_16255_Hypsibius_dujardini
MAHVTILLALSVTGLFVSTVADHKGEKHGGKFDGKSWLGKWESTNHTENLETFVSQLGYPSAEHVTDQKVFQKFWQDGEHFHHKITVPTKNYTLQHKFTLGQPGKATFNNVEFKYLYAELGNDLHVEITVPSKNKTVSDSYHVFQNGTELEKTYKTGDTVAKRWYKKVISCH
>SAHS_J7MFT5_1_SAHS1
MSRAAVAIALLGCVVAAYGAPAEGHDDAKAEWTGKSWMGKWESTDRIENFDAFISALGLPLEQYGGNHKTFHKIWKEGDHYHHQISVPDKNYKNDVNFKLNEEGTTQHNNTEIKYKYTEDGGNLKAEVHVPSRNKVIHDEYKVNGDELEKTYKVGDVTAKRWYKKSSSS
>SAHS_J7MAN2_1_RecName_Full_Secretory_abundant_heat_soluble_protein_2_Short_SAHS2
MHRFVLALVVFAGAAIVWAADDAAHEEGVEWTGKPWMGKWESDPSKDENVEEFKKKLQLPMSHSEMNKNSKVWIHHYKKGDEYHHKIIINDAHYKNDIVFKLGQESAGSYNGSSFSVKYEDKDGALVGSVHYTGTKEQSLDKTINNVFKLEGDHLVKTSTIEGVTMKRHYNKRQ
>MAHS_OP822049_Hypsibius_examplaris_1_MAHS	
MAKYLLHDIQAMLRGIKQVAQIGFKIQAEEINHRVCQSSLRPLAQQWKNNFASSSTKSAPFQVSFSLLLISKRRYSPS
>MRE_OQV24259_1_Doublestrand_break_repair_protein_MRE11_Hypsibius_dujardini	ù
GSGYPYSLGRTMRQLTLDADAQPDPADLFTILVASDLHLGYCDRDELRKNDSLRTFEEILRTAKENKVDFVLLGGDLFHENKPSRSTAQQCATLLRSYCMGDGGINFELVSEPTVNFGHMEKQFQRINTEDPNLNINLPVYSIHGNHDDPSGSTYLSELDLLHTYGLINYFGKAVDLENIEIAPLLFAKGNTKLAVYGLGAIRDERLHRAYLENQVTMHRPEEATEEWFNIFVIHQNRPAHRGKHNYVPETFLEKWLDLVIWGHEHDPVPVPVLNKEMGFEVLQPGSSVATSMSDGEGKQKYCYLLKVAGRRYRVEPIALETVRPFYIEDINLTAIGYIKDDGNADVIRDDVEKFLNKKMEKLIRKAEEERRPQQPKEPLIRLRVDFGNVEPLNPILFGQRFFGRVANPKEIIQAVKSKPLGRNNRNGDTSNVSQFKSMTIVPEVVTSIEDLLKEHFKRLANDHLQLFSPDFMNESLKQFVHNDDKEAIVDAFEFQKAQVEKFLTEREIDPASVSDLPESIRAYKEAHVDMPQYLSDFAAWRVNSSKVAKRSPSQATGTAAKRNRTGSDDEDAPHIDNVGPLSLAPLSTQGSVRGRGRGSRARGGATVARGGARGRGRGGAAAAVSPTESEEEEANDSGDSNGPSISSRDRTTTTTRGRVTTTTRGRRRTGHITDYFMKTIELGCVNSVYAPAIVSTPGLTSAVQTVQCRYMMASKISGKKTRSLPDPKVHHRYFENP
