# Supplementary material for: Fragmentation of Long Reads Enables Reliable Mitogenome Assembly From Whole‐Genome Amplification Data With Pervasive Palindromic Reads
Source: Mol Ecol Resour. 2026 Jun 14;26(5):e70165. doi: 10.1111/1755-0998.70165 (PMC13265396; doi:10.1111/1755-0998.70165)
Supplement: Supplementary file 1 — Supporting Information: S1. Code used in the manuscript analyses. [file MEN-26-e70165-s001.zip › Acutuncus_mitogenomes-main/scripts/003_mitos.bash]

#!/bin/bash

# Create a new folder for the MITOS2 run
# Inside this folder copy the assemblies from NOVOplasty
# Download the MITOS2 reference database (refseq89m) from here: https://doi.org/10.5281/zenodo.3685310
# And place the unzipped database folder inide the folder for the MITOS2 runs

# Activate conda environment
conda activate acutuncus_mitogenomes

# Run MITOS2 for each of the 5 assemblies
FASTA_FILE=Acu_gio_RIT094.fasta
BASENAME=$(basename $FASTA_FILE |cut -d"." -f1)
mkdir ./mitos_out_${BASENAME}
runmitos.py --code 5 --refdir ./refseq89m/ -r ./ \
            --input $FASTA_FILE --zip --noplots \
            --outdir ./mitos_out_${BASENAME} --finovl 100 --fragovl 75 --locandgloc

FASTA_FILE=Acu_gio_RPL027.fasta
BASENAME=$(basename $FASTA_FILE |cut -d"." -f1)
mkdir ./mitos_out_${BASENAME}
runmitos.py --code 5 --refdir ./refseq89m/ -r ./ \
            --input $FASTA_FILE --zip --noplots \
            --outdir ./mitos_out_${BASENAME} --finovl 100 --fragovl 75 --locandgloc

FASTA_FILE=Acu_gio_RSE010.fasta
BASENAME=$(basename $FASTA_FILE |cut -d"." -f1)
mkdir ./mitos_out_${BASENAME}
runmitos.py --code 5 --refdir ./refseq89m/ -r ./ \
            --input $FASTA_FILE --zip --noplots \
            --outdir ./mitos_out_${BASENAME} --finovl 100 --fragovl 30 --locandgloc

FASTA_FILE=Acu_mec_RSE087.fasta
BASENAME=$(basename $FASTA_FILE |cut -d"." -f1)
mkdir ./mitos_out_${BASENAME}
runmitos.py --code 5 --refdir ./refseq89m/ -r ./ \
            --input $FASTA_FILE --zip --noplots \
            --outdir ./mitos_out_${BASENAME} --finovl 100 --fragovl 30 --locandgloc

FASTA_FILE=Acu_mec_RSE086.fasta
BASENAME=$(basename $FASTA_FILE |cut -d"." -f1)
mkdir ./mitos_out_${BASENAME}
runmitos.py --code 5 --refdir ./refseq89m/ -r ./ \
            --input $FASTA_FILE --zip --noplots \

            --outdir ./mitos_out_${BASENAME} --finovl 100 --fragovl 30 --locandgloc
